# Supplementary material for: The pharmacogenetics of CYP2D6 and CYP2C19 in a case series of antidepressant responses
Source: Front Pharmacol. 2023 Feb 21;14:1080117. doi: 10.3389/fphar.2023.1080117 (PMC9988947; doi:10.3389/fphar.2023.1080117)
Supplement: Supplementary file 1 [file Table2.xlsx]

## Sheet: Sheet1
Supplementary Table 2: Demographic and clinical information for individual cases.
Cases	Sex	Ethnicity	Age (Age at the timepoint when the event occurred)	Smoker	Alcohol	Diagnosis (mental health)	Reasons for UDRUGS inclusion	Time of onset	Concurrent medications	Past/other reactions (Bold indicated the use of antidepressant)	CYP2D6 genotypes	CYP2D6 genotype-inferred phenotypes	CYP2C19 genotypes	CYP2C19 genotype-inferred phenotypes
B1	Female	New Zealand European	54	Ex-smoker	Yes	Not specified	ADR to multiple medications including amitriptyline (reaction not described).	Not specified	Nil or unknown	Erythromycin, mercaptopurine: anaphylaxis. Azathioprine: pancreatitis. Adrenaline: local anaesthetics reaction. Codeine: vomiting. Prednisone: palpitations. Tramadol: seizure. Lamotrigine: blistering skin and cellulitis. Sodium valproate: gastrointestinal discomfort.	*9/*41	Intermediate metaboliser	*1/*17	Rapid metaboliser
B2	Female	New Zealand European	36	No	No	Depression, anxiety	Amitriptyline (5 mg): hypomania. Sertraline (75 mg): sharp chest pain, abnormal liver function tests.	Not specified	Nil or unknown	Lamotrigine: hypersensitivity, Lithium: tremor. Quetiapine: extreme sedation and chest pain. Prazosin, melatonin: headaches, Bupropion: panic attack.	*4/*32	Indeterminate	*1/*3	Intermediate metaboliser
B3	Female	New Zealand European	16	No	Yes	Depression	Fluoxetine (20 mg/day): dystonic reaction.	2 weeks.	Paracetamol on when necessary basis.	Nil or unknown	*1/*4	Intermediate metaboliser	*1/*17	Rapid metaboliser
B4	Female	New Zealand European	27	No	Yes	Anxiety	Amitriptyline (150 mg): nightmare, severe exhaustion.	Not specified	Nil or unknown	Codeine: gastrointestinal discomfort.	*2/*41	Normal metaboliser	*1/*17	Rapid metaboliser
B5	Male	New Zealand European	18	No	No	Attention deficit hyperactivity disorder, anxiety, insomnia	Atomoxetine: nausea, space out, insomnia, dizziness, excessive sweating. Methylphenidate Long Acting: exhaustion, insomnia.	Not specified	Melatonin.	Bupropion: tearful, mood fluctuations. Escitalopram: ineffective, sedation. Loratadine: felt ‘odd’.	*35/*41	Normal metaboliser	*1/*1	Normal metaboliser
B6	Female	New Zealand European, Pasifika	36	No	No	Depression, anxiety	Anaesthetics: severe vomiting.	Not specified	Nil or unknown	Antidepressants in general: anxious, heartburn, headaches. Fluoxetine: ineffective. Nortriptyline: dry mouth, cold sores. Ibuprofen: hypersensitivity. Lorazepam, diazepam, metoclopramide: felt ‘high’.	*1/*9	Normal metaboliser	*1/*17	Rapid metaboliser
B7	Female	New Zealand European	40	No	Yes	Depression	Paroxetine (80 mg/day), nortriptyline, sertraline (250 mg/day): ineffective. Can tolerate very high doses without any side effects.	Not specified	Nil or unknown	Zopiclone, diazepam, paracetamol, ibuprofen: ineffective. Codeine: poor response.	*9/*9	Intermediate metaboliser	*1/*1	Normal metaboliser
B8	Male	New Zealand European	56	No	No	Depression, anxiety	Clomipramine, moclobemide, quetiapine, buspirone, nortriptyline, fluoxetine, escitalopram: ineffective, nausea, dizziness, loss of balance, blurred vision, somnolence.	7 days.	Metoprolol, aspirin, cilazapril.	Clopidogrel, zopiclone: nausea, dizziness, loss of balance, blurred vision, somnolence. Penicillin: angioedema.	*2/*5	Intermediate metaboliser	*1/*17	Rapid metaboliser
B9	Male	New Zealand European	31	No	No	Anxiety	Sertraline (75 mg/day): fever, hot flush, excessive sweating, collapse.	First dose.	Methylphenidate, pregabalin.	Nil or unknown	*4/*4	Poor metaboliser	*1/*17	Rapid metaboliser
B10	Female	New Zealand European	54	No	No	Anxiety	Venlafaxine (37.5 mg): stiffness, bruxism, twitches. Nortriptyline: twitchy neck, bruxism.	A few days.	Nil or unknown	Nil or unknown	*2/*4	Intermediate metaboliser	*1/*17	Rapid metaboliser
B11	Male	New Zealand European	15	No	No	Depression	Citalopram (20 mg/day): dizziness, headaches, insomnia, increased panic episodes	A few days.	Melatonin.	Fluoxetine: poor response.	*4/*41	Intermediate metaboliser	*1/*1	Normal metaboliser
B12	Female	New Zealand Māori	16	No	Yes	Depression	Fluoxetine (20 mg/day), venlafaxine (37.5 mg/day), sertraline (25 mg): serotonin syndrome (dilated pupils, nausea, tremor)	3 weeks: fluoxetine. 3 days: venlafaxine, sertraline.	Quetiapine	Nil or unknown	*2/*2	Normal metaboliser	*1/*2	Intermediate metaboliser
B13	Female	New Zealand European	54	No	No	Post-traumatic stress disorder	Mirtazapine (5 mg/day): extreme drowsiness, agitation, restlessness, diarrhoea, nausea, stomach upset, unusual body sensations, tingling, fuzziness.	Not specified	Medroxyprogesterone, oestradiol.	Fluoxetine: agitation, ‘rapid’ personality, acute suicidal episode. Prednisone: heart palpitation, restlessness, agitation. General anaesthetics: nausea, vomiting, depression.	*2/*4	Intermediate metaboliser	*1/*1	Normal metaboliser
B14	Female	New Zealand European	71	Yes	Yes	Depression	Bisoprolol: hypersensitivity	1 - 2 weeks.	Venlafaxine, dexamphetamine, oestradiol, fexofenadine, intravenous normal human immunoglobulin infusion.	General anaesthetics: mood disturbance. Prednisone: mood and cognition disturbance. Symbicort (Budesonide+formoterol): sedation and mood disturbance. Antidepressant: extreme sedation, over stimulation. Steroid injection: general mood and cognition effects. Aspirin: possible salicylate intolerance.	*1/*1	Normal metaboliser	*1/*2	Intermediate metaboliser
B15	Male	New Zealand European	22	Yes	No	Anxiety, attention deficit hyperactivity disorder, obsessive compulsive disorder	Fluoxetine (titrated from 20 mg to 40 mg), sertraline (titrated from 50 mg to 150 mg), bupropion (titrated from 150 mg to 300 mg), venlafaxine (375 mg), mirtazapine (titrated from 30 mg to 45 mg), propranolol (20 mg PRN), quetiapine (titrated from 25 mg to 100 mg), diazepam: ineffective.	Not specified	Nil or unknown	Ibuprofen, naproxen, diclofenac: diarrhoea, gastrointestinal discomfort. Anaesthetics: excessive doses required for effects.	*1/*9	Normal metaboliser	*1/*2	Intermediate metaboliser
B16	Female	New Zealand European	57	No	Yes	Depression	Tranylcypromine, nortriptyline, fluoxetine, venlafaxine: ineffective, fading response.	Not specified	Metformin, gliclazide, insulin injection, simvastatin, thyroxine.	Phenelzine: manic episode.	*1/*2	Normal metaboliser	*1/*1	Normal metaboliser
B17	Female	New Zealand European	71	No	Yes	Anxiety with underlying pulsatile tinnitus	Mirtazapine (7.5 mg): severe diarrhoea.	Not specified	Nil or unknown	Penicillin, cefoxitin, sulpha drugs: hypersensitivity.	*2/*2	Normal metaboliser	*1/*2	Intermediate metaboliser
B18	Male	New Zealand European	64	Ex-smoker	Yes	Not specified	Venlafaxine (300 mg), mirtazapine (45 mg): fading response.	Not specified	Nil or unknown	Nil or unknown	*2/*4	Intermediate metaboliser	*1/*1	Normal metaboliser
B19	Female	New Zealand European	43	Yes	No	Post-traumatic stress disorder, anxiety	Paroxetine (10 mg): extreme exhaustion, nightmares, weight gain.	Not specified	Lorazepam, clonazepam, nystatin, fluconazole, Gaviscon.	Orphenadrine: anaphylaxis. Ciprofloxacin: hallucinations. Escitalopram: prolonged QT wave interval. Vagisil (Benzocaine + Resorcinol): extreme swelling, burning, discharge. Metronidazole: sensation of throat closure. Mirtazapine: horrific nightmares. Fluoxetine: suicidal ideation.	*1/*4	Intermediate metaboliser	*1/*2	Intermediate metaboliser
B20	Female	New Zealand European	40	Ex-smoker	No	Depression, anxiety	Venlafaxine: possible serotonin syndrome, Mirtazapine (45 mg/day): impaired cognition, walking and talking.	2 days: venlafaxine. 1 week: mirtazapine.	Levothyroxine, quetiapine, diazepam, escitalopram.	Nortriptyline: seizure. Escitalopram: ineffective.	*4/*9	Intermediate metaboliser	*1/*2	Intermediate metaboliser
B21	Female	New Zealand European, Asian	24	Ex-smoker	Yes	Depression, bipolar disorder	Aripiprazole (10-15 mg ON): low sex drive, akathisia, lost focus, purposeless urging,	Not specified	Lamotrigine.	Lithium: wake up with buzzing, weight gain. Venlafaxine: manic episode.	*1/*10	Normal metaboliser	*1/*1	Normal metaboliser
B22	Female	New Zealand European	36	No	Yes	Depression, bipolar	Venlafaxine (75 mg): insomnia, chattering teeth, shaking arms and legs, dilated pupils, slowed thinking.	1 dose.	Lamotrigine.	Escitalopram, sertraline, lamotrigine: fading response.	*1/*9	Normal metaboliser	*1/*1	Normal metaboliser
B23	Male	Asian	15	No	No	Obsessive compulsive disorder	Fluoxetine (titrated from 10 to 20 mg/day): mood elevation	2 weeks.	Olanzapine, sertraline.	Nil or unknown	*1/*4	Intermediate metaboliser	*1/*1	Normal metaboliser
B24	Female	New Zealand European	37	No	Yes	Depression, anxiety	Nortriptyline (10 mg), venlafaxine (75 mg), mirtazapine (15 mg): nausea, headache, dizziness, exhaustion.	A few days: nortriptyline. Hours: venlafaxine, mirtazapine.	Citalopram, levonorgestrel.	Nil or unknown	*1/*1	Normal metaboliser	*1/*17	Rapid metaboliser
B25	Female	New Zealand European	15	Unknown	Unknown	Not specified	Fluoxetine: dystonic reaction to	Not specified	Nil or unknown	Nil or unknown	*2/*9	Normal metaboliser	*1/*1	Normal metaboliser
B26	Female	New Zealand European	15	No	No	Not specified	Fluoxetine (20 mg/day), sertraline (50 mg/day): severe suicidal thoughts	1-2 weeks.	Nil or unknown	Nil or unknown	*1/*41	Normal metaboliser	*1/*1	Normal metaboliser
B27	Male	New Zealand European	16	No	Yes	Depression	Citalopram (10 mg): sedation, worsened mood. Fluoxetine: suicidal thinking, worsened mood.	A few days.	Melatonin.	Nil or unknown	*1/*1	Normal metaboliser	*2/*17	Intermediate metaboliser
B28	Female	New Zealand European	25	Yes	No	Depression, anxiety	Fluoxetine, sertraline (200 mg): ineffective.	Not specified	Mirtazapine, clonidine	Nil or unknown	*1/*1	Normal metaboliser	*2/*2	Poor metaboliser
B29	Male	Middle Eastern	37	No	No	Post-traumatic stress disorder	Escitalopram: severe headaches. Venlafaxine: ineffective.	5 days: venlafaxine. 6 months: escitalopram.	Nil or unknown	Nil or unknown	*1/*1	Normal metaboliser	*1/*1	Normal metaboliser
B30	Female	New Zealand European	44	Yes	No	Depression, anxiety, post-traumatic stress disorder	Fluoxetine: fading response, venlafaxine: worsening suicidal thoughts, irritable, impulsive, paranoid, Mirtazapine: worsening leg pain, poor sleep quality, restlessness, Escitalopram: ineffective, headaches, extreme fatigue, Quetiapine: ‘felt like zombie’.	Not specified	Nil or unknown	Morphine, pethidine: nausea.	*4/*10	Intermediate metaboliser	*1/*2	Intermediate metaboliser
B31	Female	New Zealand European	19	No	Unknown	Severe social anxiety	Fluoxetine: poor response. Sertraline: increased anxiety. Moclobemide: worsened mood.	Not specified	Nil or unknown	Nil or unknown	*1/*1	Normal metaboliser	*1/*17	Rapid metaboliser
B32 (Self-referred)	Male	New Zealand Māori	34	Ex-smoker	No	Depression	Citalopram (10 mg/day), venlafaxine (37.5 mg): tachycardia, nausea, tremor, diaphoresis, agitation, dilated pupils	3 hours: venlafaxine. 3 days: citalopram.	Omeprazole, domperidone.	Mirtazapine: itchy. Phenylephrine: dystonia. Lignocaine: bradycardia. Lorazepam, tramadol: nausea, vomiting. Ibuprofen: gastrointestinal ulcer.	*4/*41	Intermediate metaboliser	*1/*2	Intermediate metaboliser
B33	Female	New Zealand European	73	Ex-smoker	No	Depression	Nortriptyline (30 mg): dry mouth, lip sinking, dizziness, loss of taste, burning sensation of tongue, high plasma concentration (570 nmol/L) on low dose.	3 weeks.	Atorvastatin, bendroflumethiazide, cilazapril, citalopram, clopidogrel, metoprolol, omeprazole.	Chlorpromazine, lithium: painful joints within 10 minutes, extreme headaches, rashes on trunk.	*1/*4	Intermediate metaboliser	*1/*2	Intermediate metaboliser
B34	Female	New Zealand European	44	No	No	Depression	Fluoxetine, citalopram, escitalopram: ineffective. Venlafaxine (450 mg/day): extremely high doses is required.	Not specified	Gliclazide, buspirone, risperidone, metformin, mirtazapine, atorvastatin, lithium, lamotrigine, oestradiol, cyproterone.	Tranylcypromine: serotonin syndrome. Nortriptyline: seizures.	*1/*1	Normal metaboliser	*1/*17	Rapid metaboliser
B35	Female	New Zealand European	19	Ex-smoker	Yes	Depression, anxiety, post-traumatic stress disorder	Fluoxetine (60 mg/day), quetiapine (25 mg/day): ineffective.	Not specified	Nil or unknown	Nil or unknown	*1/*1XN	Ultrarapid metaboliser	*1/*1	Normal metaboliser
B36	Female	New Zealand European, New Zealand Māori	17	Yes	No	Anxiety	Sertraline (up to 75 mg/day): insomnia. Fluoxetine (15 mg/day): appetite loss, nausea, worsened mood, insomnia.	Not specified	Nil or unknown	Nil or unknown	*2/*4	Intermediate metaboliser	*1/*1	Normal metaboliser
B37	Female	New Zealand European	61	No	Yes	Not specified	Sensitive to multiple medications. Nortriptyline (20 mg): therapeutic plasma concentration level (250 ng/mL or 625 nmol/L) on low dose.	Not specified	Nil or unknown	Nil or unknown	*4/*4	Poor metaboliser	*1/*2	Intermediate metaboliser
B38 (Self-referred)	Female	New Zealand European	40	No	No	Not specified	Escitalopram (first dose): insomnia, anxiety, felt like on fire. Venlafaxine (second dose): stomach upset, extreme drowsiness, slurred speech, mixed emotions.	Not specified	Nil or unknown	Nil or unknown	*1/*35xN or *1xN/*35	Ultrarapid metaboliser	*1/*1	Normal metaboliser
B39 (Self-referred)	Female	New Zealand European	55	Unknown	Unknown	Recurrent major depression disorder (treatment resistant)	Escitalopram (10 to 20 mg which lasted for six weeks), olanzapine, aripiprazole: ineffective. Lithium: ineffective, unexpected low plasma concentration on high dose.	Not specified	Nil or unknown	Nil or unknown	*2/*3	Intermediate metaboliser	*1/*1	Normal metaboliser
B40	Female	New Zealand European	34	No	No	Postnatal depression and anxiety	Mirtazapine (30 mg), quetiapine: insomnia, skin crawling, dry mouth, dizziness, heart palpitation.	8 days.	Nil or unknown	Sertraline: nausea, dry mouth, dizziness, sweating. Anaesthetics: long recovery period.	*1/*2	Normal metaboliser	*1/*1	Normal metaboliser
B41	Female	New Zealand European	17	No	No	Depression, obsessive compulsive disorder	Sertraline (75 mg/day): serotonin syndrome. ADR subsided with dose reduction to 50 and 25mg.	10 days.	Nil or unknown	General anaesthetics: vomiting, shaking. Penicillin: rash.	*4/*4	Poor metaboliser	*1/*17	Rapid metaboliser
B42	Female	New Zealand European	33	Ex-smoker	Yes	Depression, anxiety	Nortriptyline, venlafaxine: incontinence, fidgety, unable to fall asleep.	Not specified	Nil or unknown	Tramadol, morphine: incontinence.	*1/*1	Normal metaboliser	*1/*17	Rapid metaboliser
B43	Female	New Zealand European	20	Vaping	No	Borderline personality disorder	Fluoxetine (60 mg/day), clomipramine (250 mg/day), risperidone (4 mg), olanzapine (15 mg/day): high doses are required.	Not specified	Sodium valproate, omeprazole, Levlen (progestin+oestrogen)	Penicillin, lamotrigine: rash.	*5/*35	Intermediate metaboliser	*2/*17	Intermediate metaboliser
B44	Male	New Zealand European	24	No	No	Depression, anxiety	Sertraline (50 mg): extreme drowsiness, yawning, nausea, dizziness.	4 weeks.	Nil or unknown	Nil or unknown	*1/*1	Normal metaboliser	*17/*17	Ultrarapid metaboliser
B45	Female	New Zealand European	36	No	Yes	Depression, anxiety	SSRI: weight gain, excessive sweating, heart palpitations, dry mouth, increased water intake.	3 weeks.	Nil or unknown	Nil or unknown	*1/*5	Intermediate metaboliser	*1/*1	Normal metaboliser
B46	Female	New Zealand European	51	No	No	Depression, anxiety	Nortriptyline, venlafaxine, mirtazapine and multiple other antidepressants: ineffective.	Not specified	Nil or unknown	Nil or unknown	*2/*4	Intermediate metaboliser	*1/*17	Rapid metaboliser
B47	Female	New Zealand European	73	Unknown	Unknown	Recurrent depression	Multiple antidepressants (types were not indicated by referrer): ineffective.	Not specified	Nil or unknown	Nil or unknown	*4/*4	Poor metaboliser	*2/*17	Intermediate metaboliser
B48	Female	New Zealand European	15	Yes	Yes	Major depression disorder, post-traumatic stress disorder	Fluoxetine, sertraline (150 mg/day): fading response.	2 weeks.	Quetiapine.	Nil or unknown	*1/*4	Intermediate metaboliser	*1/*17	Rapid metaboliser
B49	Female	New Zealand European	36	Yes	No	Depression, anxiety, obsessive compulsive disorder	Citalopram (10 mg/day): crave towards alcohol and cannabis, increased sexual drive. Quetiapine (6.25 mg/day): sedation, hang-over effect. Risperidone: crippling headaches, photosensitivity.	2 doses: quetiapine. 2 – 3 weeks: citalopram.	Nil or unknown	Paracetamol: headaches.	*1/*4	Intermediate metaboliser	*1/*17	Rapid metaboliser
B50	Female	New Zealand European	17	Ex-smoker	Yes	Depression, anxiety	Escitalopram: felt "high". Fluoxetine: severe vomiting. Citalopram, mirtazapine: ineffective.	Not specified	Quetiapine, pantoprazole, metoclopramide, buscopan	Nil or unknown	*4/*33	Intermediate metaboliser	*2/*17	Intermediate metaboliser
B51	Female	New Zealand European, Asian, New Zealand Māori	53	No	No	Not specified	ADR to multiple pain and antidepressants (venlafaxine, SSRIs except escitalopram which is tolerable).	Not specified	Gabapentin, rupatadine, hormone replacement therapy patches, paracetamol, omeprazole, cetirizine, celecoxib, zopiclone, prazosin, orphenadrine, salbutamol, fluticasone propionate, cyclizine	Nil or unknown	*1/*10	Normal metaboliser	*1/*17	Rapid metaboliser
B52	Male	New Zealand European	16	Ex-smoker	Yes	Anxiety	Sertraline (200 mg): serotonin syndrome	Not specified	Nil or unknown	Escitalopram: shaking, nausea. Quetiapine: increased heart rate. Cannabis: severe depersonalization symptoms.	*1/*27xN or *1xN/*27	Ultrarapid metaboliser	*1/*1	Normal metaboliser
